# Supplementary material for: Prediction of coating thickness for polyelectrolyte multilayers via machine learning
Source: Sci Rep. 2021 Sep 21;11:18702. doi: 10.1038/s41598-021-98170-x (PMC8455527; doi:10.1038/s41598-021-98170-x)
Supplement: Supplementary file 2 — Supplementary Table 1. [file 41598_2021_98170_MOESM2_ESM.xlsx]

## Sheet: Sheet1
Method	PC	PA	PC_MW	PA_MW	PC unit MW	PA unit MW	Charge density PC	Charge density PA	Ending_polymer	PA_Concentration	PC_Concentration	Crosslinking	Deposition_time	Carboxyl_groups	Sulfonate_groups	Sulfate_groups	PA_pH	PC_pH	Buffer	Buffer_Concentration	NaCl	KCl	MgCl2	Bilayer_N	Final_thickness	Thickness_8	Reference	1st author/year
OWLS	PLL	PGA	30	55	0.21	0.15	1	1	PLL	1	1	EDC/S-NHS		1	0	0	7.4	7.4	HEPES	24	0.137	0	0	5.5	31	94.7092	https://doi.org/10.1002/adfm.200400106	Picart 2005
OWLS	PAH	PGA	57.5	50.3	0.094	0.15	1	1	PAH	5	5	N	10	1	0	0	7.4	7.4	MES + Tris	25	0.1	0	0	5	120	449.162	https://doi.org/10.1021/la0264522	Boulmedais 2003
QCM-D	PEI	PSS	70	70	0.043	0.184	1	1	PAH	0.5	0.5	N	5	0	1	0					0.15	0	0	7	18	22.8569	https://doi.org/10.1021/la803988k	Elzbieciak 2009
QCM-D	CHI	ALG	100	410	0.16	0.2	2	2	CHI	0.5	0.5	GLUT	10	1	0	0	5.5	5.5			0.15	0	0	7	50	58.5432	https://doi.org/10.1002/mabi.200800336	Alves 2009
QCM-D	PLL	HA	68	200	0.21	0.4	1	1	HA	0.5	1	N		1	0	0	7.4	7.4	HEPES	20	0.15	0	0	8	430	427.071	https://doi.org/10.1021/bm8012378	Crouzier 2009
QCM-D	PLL	CSA	68	75	0.21	0.46	1	2	CSA	0.5	1	N		0	1	0	7.4	7.4	HEPES	20	0.15	0	0	8	300	295.334
QCM-D	PLL	HEP	68	15	0.21	1.13	1	4	HEP	0.5	1	N		0	0	1	7.4	7.4	HEPES	20	0.15	0	0	8	80	77.6057
QCM-D	PAH	PGA	50	100	0.094	0.15	1	1	PGA	1	1	EDC/S-NHS		1	0	0	7.4	7.4	HEPES	20	0.15	0	0	8	424	424	https://doi.org/10.1021/la9018663	Boudou 2009
QCM-D	PLL	HA	70	360	0.21	0.4	1	1	HA	0.5	1	EDC/S-NHS		1	0	0	7.4	7.4	HEPES	20	0.15	0	0	8	509	509
QCM-D	CHI	HA	5	360	0.16	0.4	2	1	HA	1	1	EDC/S-NHS		1	0	0	7.4	7.4	HEPES	20	0.15	0	0	8	347	347
QCM-D	CHI	HA	91	74	0.16	0.4	2	1	CHI	2	2	genipin		1	0	0	6	6			0.1	0	0	11.5	400	256.786	https://doi.org/10.1016/j.biomaterials.2009.05.026	Hillberg 2009
QCM-D	CHI	ALG	91		0.16	0.2	2	2	CHI	2	2	genipin		1	0	0	6	6			0.1	0	0	11.5	100	74.3005
QCM-D	glyc-CHI	HA	80	74	0.2	0.4	2	1	glyc-CHI	2	2	N	20	1	0	0	6	6			0.1	0	0	10.5	300	195.317	https://doi.org/10.1002/jbm.a.33305	Holmes 2011
QCM-D	COL	HA		400		0.4		1	COL	0.2	1	N		1	0	0	4	4			0.5	0	0	5	275	660.997	https://doi.org/10.1016/j.biomaterials.2004.08.019	Zhang 2005
AFM	CHI	PCBS	300		0.16		2	1	PCBS	5	5	N		0	0	0	4	4			0.5	0	0	40	2000	151.581	https://doi.org/10.1021/bm500014r	Fernandez 2014
QCM-D	PAH	PSSMA	20	15	0.094		1		PAH	1	1	N	15	0	0	0	2	2			0	0	0	20	150	97.9618	https://doi.org/10.1021/la051197h	Tjipto 2005
QCM-D	PAH	PSSMA	20	15	0.094		1		PAH	1	1	N	15	0	0	0	5.8	5.8			0	0	0	20	30	26.0158
QCM-D	PAH	PSSMA	20	15	0.094		1		PAH	1	1	N	15	0	0	0	11	11			0	0	0	20	20	12.9667
QCM-D	PAH	PSSMA	20	15	0.094		1		PAH	1	1	N	15	0	0	0	2	2			0	0	0	20	40	33.7789
QCM-D	PAH	PSSMA	20	15	0.094		1		PAH	1	1	N	15	0	0	0	5.8	5.8			0	0	0	20	20	20.2595
QCM-D	PAH	PSSMA	20	15	0.094		1		PAH	1	1	N	15	0	0	0	11	11			0	0	0	20	15	13.1697
OWLS	PAH	PSS	70	70	0.094	0.184	1	1	PSS	0.005	0.005	N	10	0	0	0			HEPES	10	0	0	0	5	15	38.5376	https://doi.org/10.1021/la035479y	Ngankam 2004
OFAR	PTEMC	PAA	30	10	0.17	0.072	1	1	PAA	0.01	0.01	N		1	0	0	5.5	5.5	NaCl		0.001	0	0	10	25	34.908	https://doi:10.1016/j.tsf.2008.10.036	Buron2008
OFAR	PTEMC	PAA	30	10	0.17	0.072	1	1	PAA	0.01	0.01	N		1	0	0	5.5	5.5	NaCl		0.01	0	0	10	40	68.1634
OFAR	PTEMC	PAA	30	10	0.17	0.072	1	1	PAA	0.01	0.01	N		1	0	0	5.5	5.5	NaCl		0.1	0	0	10	27	61.646
QCM-D	CHI	FUC	275	56.9	0.16	0.52	2	3	CHI	0.0005	0.0005	N	15	0	0	1	5	5	KCl	100	0	0.1	0	10	336	262.779	https://doi.org/10.1016/j.jcis.2019.06.036	Benbow 2019
QCM-D	PAH	PSS	70	70	0.094	0.184	1	1		0.1	0.1	N	10	0	1	0			MgCl2	15	0	0	0.015	10	28	36.8262	http://dx.doi.org/10.1016/j.jelechem.2017.02.024	Elzbieciak Wodka 2017
QCM-D	PAH	PSS	70	70	0.094	0.184	1	1		0.1	0.1	N	10	0	1	0			NaCl	15	0.015	0	0	10	8	12.776
QCM-D	PAH	PSS	70	70	0.094	0.184	1	1		0.1	0.1	N	10	0	1	0			MgCl2	150	0	0	0.15	10	28	41.435
QCM-D	PAH	PSS	70	70	0.094	0.184	1	1		0.1	0.1	N	10	0	1	0			NaCl	150	0.15	0	0	10	13	24.7921
QCM-D	PDADMA	PSS	150	70	0.13	0.184	1	1		0.1	0.1	N	10	0	1	0			MgCl2	15	0	0	0.015	10	37	159.185
QCM-D	PDADMA	PSS	150	70	0.13	0.184	1	1		0.1	0.1	N	10	0	1	0			NaCl	15	0.015	0	0	10	7	12.2458
QCM-D	PDADMA	PSS	150	70	0.13	0.184	1	1		0.1	0.1	N	10	0	1	0			MgCl2	15	0	0	0.15	10	65	93.9353
QCM-D	PDADMA	PSS	150	70	0.13	0.184	1	1		0.1	0.1	N	10	0	1	0			NaCl	150	0.15	0	0	10	15	30.2558
AFM	PEI	PSS	750	70	0.043	0.184	1	1		1	1	N	10	0	1	0					0.15	0	0	5	33	33.0117	http://dx.doi.org/10.1016/j.electacta.2016.12.194	Strawski 2017
AFM	PEI	ALG	750	410	0.043	0.2	1	2		1	1	N	10	1	0	0					0.15	0	0	5	170	546.85
AFM	PEI	PSS	750	60	0.043	0.184	1	1	PSS	1	1	N	2	0	1	0					0.15	0	0	5	25	42.4356	https://doi.org/10.1016/j.colsurfa.2018.07.006	Czerwieniec 2018
AFM	PEI	PSS	750	60	0.043	0.184	1	1	PEI	1	1	N	2	0	1	0					0.15	0	0	5	20	31.2882
Ellipsometry	PAH	PAA	15	15	0.094	0.072	1	1	PAA	0.1	0.1	N	30	1	0	0	6	6	NaNO3	50	0	0	0	13	58	85.0402	http://dx.doi.org/10.1016/j.memsci.2017.10.045	Abtahi 2018
Ellipsometry	PAH	PAA	15	15	0.094	0.072	1	1	PAA	0.1	0.1	N	30	1	0	0	6	6	NaNO3	5	0	0	0	13	52	36.4697
Ellipsometry	PAH	PSS	70	70					PSS	0.1	0.1	N	10	0	1	0					1.5	0	0	5	35	64.2599	https://doi.org/10.1016/j.colsurfa.2009.01.039	Trybala 2009
Ellipsometry	PAH	PSS	70	70					PSS	0.1	0.1	N	10	0	1	0					0.15	0	0	5	15	27.4546
Ellipsometry	PAH	PSS	70	70					PSS	0.1	0.1	N	10	0	1	0					0.015	0	0	5	10	18.1958
QCM	CHI	HA	250	823	0.16	0.4	2	1	HA	0.5	0.5	N	5	1	0	0	5	5			0.15	0	0	8	183	183
QCM	CHI	HA	250	823	0.16	0.4	2	1	HA	0.5	0.5	N	5	1	0	0	5	5	Acetate	70	0.08	0	0	8	211	211
QCM	CHI	HA	250	29	0.16	0.4	2	1	HA	0.5	0.5	N	5	1	0	0	5	5	Acetate	70	0.08	0	0	8	240	240
QCM	CHI	CSA	250		0.16	0.46	2	2	CSA	0.5	0.5	N	5	0	0	1	5	5	Acetate	70	0.08	0	0	8	87	87
QCM	CHI	PSS	250	70	0.16	0.184	2	1	PSS	0.5	0.5	N	5	0	1	0	5	5	Acetate	70	0.08	0	0	6	51	51
QCM	CHI	HA	250	2670	0.16	0.4	2	1	HA	0.5	0.5	N	5	1	0	0	5	5	Acetate	70	0.08	0	0	8	331	331
QCM	CHI	ALG	250		0.16	0.2	2	2	ALG	0.5	0.5	N	5	1	0	0	5	5	Acetate	70	0.08	0	0	8	103	103
QCM	CHI	HA	250	108	0.16	0.4	2	1	HA	0.5	0.5	N	5	1	0	0	5	5	Acetate	70	0.08	0	0	8	218	218
QCM	CHI	DEX	250	500	0.16	0.71	2	6	DEX	0.5	0.5	N	5	0	0	1	5	5	Acetate	70	0.08	0	0	8	76	76
QCM	CHI	HEP	250		0.16	1.13	2	4	HEP	0.5	0.5	N	5	0	0	1	5	5	Acetate	70	0.08	0	0	8	78	78
QCM	CHI	FUC	250		0.16	0.52	2	3	FUC	0.5	0.5	N	5	0	0	1	5	5	Acetate	70	0.08	0	0	8	177	177
QCM	CHI	PSS	250	70	0.16	0.184	2	1	PSS	0.5	0.5	N	5	0	1	0	5	5	Acetate	70	0.08	0	0	8	62	62
QCM	CHI	HA	55	823	0.16	0.4	2	1	HA	0.5	0.5	N	5	1	0	0	5	5	Acetate	70	0.08	0	0	8	222	222
QCM	CHI	HA	55	2670	0.16	0.4	2	1	HA	0.5	0.5	N	5	1	0	0	5	5	Acetate	70	0.08	0	0	8	257	257
QCM	CHI	HA	55	29	0.16	0.4	2	1	HA	0.5	0.5	N	5	1	0	0	5	5	Acetate	70	0.08	0	0	8	204	204
QCM	CHI	HA	55	108	0.16	0.4	2	1	HA	0.5	0.5	N	5	1	0	0	5	5	Acetate	70	0.08	0	0	8	276	276
QCM	CHI	CARkappa	55		0.16	0.36	2	1	CARkappa	0.5	0.5	N	5	0	0	1	5	5	Acetate	70	0.08	0	0	8	106	106
QCM	CHI	CARlambda	55		0.16	0.56	2	3	CARlambda	0.5	0.5	N	5	0	0	1	5	5	Acetate	70	0.08	0	0	8	126	126
QCM	CHI	CSA	55		0.16	0.46	2	2	CSA	0.5	0.5	N	5	0	0	1	5	5	Acetate	70	0.08	0	0	8	108	108
QCM	CHI	HEP	55		0.16	1.13	2	4	HEP	0.5	0.5	N	5	0	0	1	5	5	Acetate	70	0.08	0	0	8	50	50
QCM	CHI	ALG	55	410	0.16	0.2	2	2	ALG	0.5	0.5	N	5	1	0	0	5	5	Acetate	70	0.08	0	0	8	99	99
QCM	CHI	DEX	55	500	0.16	0.71	2	6	DEX	0.5	0.5	N	5	0	0	1	5	5	Acetate	70	0.08	0	0	8	82	82
QCM	CHI	DEX	55	47.7	0.16	0.71	2	6	DEX	0.5	0.5	N	5	0	0	1	5	5	Acetate	70	0.08	0	0	8	71	71
QCM	CHI	CARkappa	250		0.16	0.36	2	2	CARkappa	0.5	0.5	N	5	0	0	1	5	5	Acetate	70	0.08	0	0	8	122	122
QCM	CHI	HA	120	29	0.16	0.4	2	1	HA	0.5	0.5	N	5	1	0	0	5	5	Acetate	70	0.08	0	0	8	224	224
QCM	CHI	HA	120	2670	0.16	0.4	2	1	HA	0.5	0.5	N	5	1	0	0	5	5	Acetate	70	0.08	0	0	8	312	312
QCM	CHI	HA	120	823	0.16	0.4	2	1	HA	0.5	0.5	N	5	1	0	0	5	5	Acetate	70	0.08	0	0	8	260	260
QCM	CHI	HA	120	108	0.16	0.4	2	1	HA	0.5	0.5	N	5	1	0	0	5	5	Acetate	70	0.08	0	0	8	276	276
QCM	CHI	DEX	55	25	0.16	0.71	2	6	DEX	0.5	0.5	N	5	0	0	1	5	5	Acetate	70	0.08	0	0	8	66	66
QCM	PAR	CARkappa	6.2		0.17	0.36	1	2	CARkappa	0.5	0.5	N	5	0	0	1	7.4	7.4	Tris	10	0.15	0	0	8	108	108
QCM	CHI	DEX	55	7.243	0.16	0.71	2	6	DEX	0.5	0.5	N	5	0	0	1	5	5	Acetate	70	0.08	0	0	8	40	40
QCM	PAR	CARlambda	6.2		0.17	0.56	1	3	CARlambda	0.5	0.5	N	5	0	0	1	7.4	7.4	Tris	10	0.15	0	0	8	99	99
QCM	PAR	DEX	6.2	7.243	0.17	0.71	1	6	DEX	0.5	0.5	N	5	0	0	1	7.4	7.4	Tris	10	0.15	0	0	8	42	42
