# Supplementary material for: Prediction of coating thickness for polyelectrolyte multilayers via machine learning
Source: Sci Rep. 2021 Sep 21;11:18702. doi: 10.1038/s41598-021-98170-x (PMC8455527; doi:10.1038/s41598-021-98170-x)
Supplement: Supplementary file 3 — Supplementary Table 2. [file 41598_2021_98170_MOESM3_ESM.xlsx]

## Sheet: Sheet1
Method	Film	PC	PA	PC unit MW	PA unit MW	PC_MW	PA_MW	Bilayer_N	Ending_polymer	PA_Concentration	PC_Concentration	Crosslinking	Deposition_time	Charge density PC	Charge density PA	Carboxyl_groups	Sulfonate_groups	Sulfate_groups	PC_pH	PA_pH	Buffer	Buffer_Concentration	MgCl2	KCl	NaCl
QCM	PAR30/DEX40	PAR	DEX	0.17	0.71	6.2	47.7	8	DEX	0.5	0.5	N	5	1	6	N	N	Y	7.4	7.4	Tris	10	0	0	0.15
QCM	CHI50/DEX5	CHI	DEX	0.16	0.71	55	4.356	8	DEX	0.5	0.5	N	5	2	6	N	N	Y	5	5	Acetate	70	0	0	0.15
QCM	CHI50/FUC	CHI	FUC	0.16	0.52	55	102.87	8	FUC	0.5	0.5	N	5	2	3	N	N	Y	5	5	Acetate	70	0	0	0.15
QCM	CHI50/CARiota	CHI	CARiota	0.16	0.45	55	983.6	8	CARiota	0.5	0.5	N	5	2	2	N	N	Y	5	5	Acetate	70	0	0	0.15
QCM	PAR30/CARiota	PAR	CARiota	0.17	0.45	6.2	983.6	8	CARiota	0.5	0.5	N	5	1	2	N	N	Y	7.4	7.4	Tris	10	0	0	0.15
QCM	PAR30/PSS0.2	PAR	PSS	0.17	0.184	6.2	0.21	8	PSS	0.5	0.5	N	5	1	1	N	Y	N	7.4	7.4	Tris	10	0	0	0.15
QCM	PAR30/PSS4	PAR	PSS	0.17	0.184	6.2	4.23	8	PSS	0.5	0.5	N	5	1	1	N	Y	N	7.4	7.4	Tris	10	0	0	0.15
QCM	PAR30/DEX20	PAR	DEX	0.17	0.71	6.2	25.264	8	DEX	0.5	0.5	N	5	1	6	N	N	Y	7.4	7.4	Tris	10	0	0	0.15
QCM	CHI30/HA108	CHI	HA	0.16	0.4	30	108	8	HA	0.5	0.5	N	5	2	1	Y	N	N	5	5	Acetate	70	0	0	0.15
QCM	CHI20/HA108	CHI	HA	0.16	0.4	20	108	8	HA	0.5	0.5	N	5	2	1	Y	N	N	5	5	Acetate	70	0	0	0.15
QCM	PAR30/CARiota	PAR	CARiota	0.17	0.45	6.2	983.6	8	CARiota	0.5	0.5	N	5	1	2	N	N	Y	7.4	7.4	Tris	10	0	0	0.15
